# Supplementary material for: PM10 Filter Monitoring and Moss-Bag Biomonitoring as Complementary Approaches for Assessing Atmospheric Deposition of Potentially Toxic Elements
Source: Molecules. 2026 Jul 7;31(13):2393. doi: 10.3390/molecules31132393 (PMC13363318; doi:10.3390/molecules31132393)
Supplement: Supplementary file 1 [file molecules-31-02393-s001.zip]

Archive with 1 entries (1 files):
- molecules-4403202-supplementary.pdf
